# Supplementary material for: Conditional Deletion of Foxg1 Delayed Myelination during Early Postnatal Brain Development
Source: Int J Mol Sci. 2023 Sep 10;24(18):13921. doi: 10.3390/ijms241813921 (PMC10530892; doi:10.3390/ijms241813921)
Supplement: Supplementary file 1 [file ijms-24-13921-s001.zip]

Archive with 1 entries (1 files):
- Table S1 Primers used for real-time qPCR.pdf
